# Supplementary material for: Redefining Trauma Triage for Elderly Adults: Development of Age-Specific Guidelines for Improved Patient Outcomes Based on a Machine-Learning Algorithm
Source: Medicina (Kaunas). 2025 Apr 23;61(5):784. doi: 10.3390/medicina61050784 (PMC12113527; doi:10.3390/medicina61050784)
Supplement: Supplementary file 1 [file medicina-61-00784-s001.zip]

Archive with 1 entries (1 files):
- medicina-3549335-supplementary.pdf
